# Supplementary material for: Prenatal exposure to testosterone (2D:4D) and social hierarchy together predict voice behavior in bankers
Source: PLoS One. 2017 Jun 28;12(6):e0180008. doi: 10.1371/journal.pone.0180008 (PMC5489198; doi:10.1371/journal.pone.0180008)
Supplement: S2 File — This MS Excel file contains the data we collected. (XLSX) [file pone.0180008.s002.xlsx]

## Sheet: 2D4D Bankers
Subject	Subject_Raw	sex	age	educ	brokenfinger	yearsatjob	hierarchy	M_digitratio	digitratio	digitratio2	voice_team	voice_org	autonomy	BIS	competence	relatedness	sex01	dummy_high_educ	dummy_medium_educ	ZM_digitratio	Zhierarchy	Zvoice_team	Zvoice_org	Zage	Zhierarchy_below	digit_x_Zhierarchy_below	Zhierarchy_above	digit_x_Zhierarchy_above	ZM_digitratio_below	ZM_digitratio_above
1	1	2	50	7	2	25	7	0.938421	0.950339	0.926503	5.8	3.8	5.5	4.28571	6	4.66667	1	1	0	-0.703538	0.849118	0.513892	-0.724716	0.396138	1.84912	-1.30093	-0.150882	0.106151	0.296462	-1.70354
2	2	2	56	7	2	28	7	0.996077	0.99768	0.994475	4.6	3.8	5.66667	3.42857	6	5.66667	1	1	0	1.35993	0.849118	-0.608764	-0.724716	1.01464	1.84912	2.51467	-0.150882	-0.205188	2.35993	0.359929
3	3	1	50	7	2	25	6	0.95283	0.95283	0.95283	6	6	6.33333	6	6	5.83333	0	1	0	-0.187847	0.366819	0.701001	1.02221	0.396138	1.36682	-0.256753	-0.633181	0.118941	0.812153	-1.18785
4	4	2	47	7	2	6	6	0.996845	0.996845	0.996845	4.6	4.8	5.66667	5.42857	5.75	5.5	1	1	0	1.38741	0.366819	-0.608764	0.0693401	0.0868854	1.36682	1.89634	-0.633181	-0.878483	2.38741	0.387413
7	7	1	53	7	2	13	4	0.948038	0.951737	0.944338	5.8	4.4	4.66667	4	5.5	3.66667	0	1	0	-0.359368	-0.597779	0.513892	-0.248282	0.705392	0.402221	-0.144545	-1.59778	0.574191	0.640632	-1.35937
8	8	1	52	8	2	2	8	1.00001	0.995842	1.00418	4.6	3.4	4.33333	4.28571	6.25	4.5	0	1	0	1.50062	1.33142	-0.608764	-1.04234	0.602307	2.33142	3.49858	0.331418	0.497333	2.50062	0.500622
9	9	1	40	7	2	16	7	0.97253	0.973568	0.971491	5.8	6	5.83333	2.85714	6	4.16667	0	1	0	0.51718	0.849118	0.513892	1.02221	-0.634705	1.84912	0.956327	-0.150882	-0.0780329	1.51718	-0.48282
11	11	1	65	6	2	35	8	0.94316	0.947977	0.938343	5.8	5.8	6	3.28571	6	5	0	0	1	-0.533936	1.33142	0.513892	0.863396	1.9424	2.33142	-1.24483	0.331418	-0.176956	0.466064	-1.53394
13	13	2	32	7	2	1	6	0.931686	0.928793	0.934579	6	6	6.66667	5.71429	6	5.66667	1	1	0	-0.944576	0.366819	0.701001	1.02221	-1.45938	1.36682	-1.29106	-0.633181	0.598087	0.055424	-1.94458
14	14	2	58	3	2	41	2	0.960458	0.968992	0.951923	5	5.6	4.33333	4.71429	6	4.16667	1	0	0	0.0851321	-1.56238	-0.234545	0.704585	1.22081	-0.562378	-0.0478764	-2.56238	-0.218141	1.08513	-0.914868
15	15	2	30	5	2	6	4	0.957191	0.954762	0.95962	4.6	4	4.16667	5.42857	6.5	5.83333	1	0	1	-0.031781	-0.597779	-0.608764	-0.565905	-1.66555	0.402221	-0.012783	-1.59778	0.050779	0.968219	-1.03178
16	16	1	33	7	2	6	7	0.955367	0.960239	0.950495	5.8	5.6	5.66667	6.42857	6.5	5.83333	0	1	0	-0.0970643	0.849118	0.513892	0.704585	-1.3563	1.84912	-0.179483	-0.150882	0.0146452	0.902936	-1.09706
17	17	2	53	5	2	12	3	0.98167	0.983982	0.979358	5.4	3.2	4.5	4.71429	6.5	5.33333	1	0	1	0.844291	-1.08008	0.139673	-1.20115	0.705392	-0.0800786	-0.0676096	-2.08008	-1.75619	1.84429	-0.155709
19	19	1	42	7	2	0.5	3	0.967145	0.96728	0.96701	5.2	4.8	4.83333	3.85714	4.25	5	0	1	0	0.324473	-1.08008	-0.0474361	0.0693401	-0.428536	-0.0800786	-0.0259834	-2.08008	-0.67493	1.32447	-0.675527
21	21	1	58	3	2	34	6	0.955696	0.959916	0.951477	6.4	5.2	5.83333	4.57143	6.75	5.5	0	0	0	-0.0852757	0.366819	1.07522	0.386963	1.22081	1.36682	-0.116556	-0.633181	0.0539949	0.914724	-1.08528
22	22	2	48	3	2	8	3	0.977703	0.975676	0.97973	5	5.2	5.16667	4.42857	6	5.33333	1	0	0	0.702314	-1.08008	-0.234545	0.386963	0.18997	-0.0800786	-0.0562403	-2.08008	-1.46087	1.70231	-0.297686
24	24	1	40	7	2	14	6	0.922925	0.921053	0.924797	6	5.4	5.33333	4	6	5.66667	0	1	0	-1.25813	0.366819	0.701001	0.545774	-0.634705	1.36682	-1.71964	-0.633181	0.796627	-0.258134	-2.25813
25	25	2	31	7	2	8	5	0.923541	0.922246	0.924837	5.6	5.2	6	3.42857	6	5.83333	1	1	0	-1.23606	-0.11548	0.326782	0.386963	-1.56246	0.88452	-1.09332	-1.11548	1.3788	-0.236063	-2.23606
26	26	1	55	5	2	24	8	0.962547	0.967262	0.957831	2.8	2.2	5	3.28571	4.75	5.33333	0	0	1	0.159894	1.33142	-2.29275	-1.99521	0.91156	2.33142	0.372779	0.331418	0.0529915	1.15989	-0.840106
27	27	1	50	7	2	32	6	0.954182	0.956522	0.951841	4.4	4	4.83333	4.28571	5	4.66667	0	1	0	-0.139484	0.366819	-0.795873	-0.565905	0.396138	1.36682	-0.190649	-0.633181	0.0883183	0.860516	-1.13948
28	28	1	54	7	2	27	1	0.916949	0.893281	0.940618	5.6	1.8	5.83333	6.14286	5.75	5	0	1	0	-1.47199	-2.04468	0.326782	-2.31283	0.808476	-1.04468	1.53776	-3.04468	4.48175	-0.471994	-2.47199
29	29	1	56	5	2	15	7	0.91521	0.926877	0.903543	5.8	5.2	5.83333	3	5.25	4	0	0	1	-1.53422	0.849118	0.513892	0.386963	1.01464	1.84912	-2.83696	-0.150882	0.231486	-0.534221	-2.53422
31	31	2	50	4	2	25	5	0.99212	0.993228	0.991011	5	4.8	6.5	2.71429	6.75	6.33333	1	0	0	1.21828	-0.11548	-0.234545	0.0693401	0.396138	0.88452	1.07759	-1.11548	-1.35897	2.21828	0.218281
32	32	2	39	5	2	14	6	0.934515	0.933747	0.935282	5	4.8	6	4	6	5.83333	1	0	1	-0.843343	0.366819	-0.234545	0.0693401	-0.737789	1.36682	-1.1527	-0.633181	0.533988	0.156657	-1.84334
33	33	2	44	5	2	14	3	0.904125	0.903292	0.904959	4.8	2.2	5.5	4.42857	6	5	1	0	1	-1.93094	-1.08008	-0.421655	-1.99521	-0.222368	-0.0800786	0.154627	-2.08008	4.01651	-0.930941	-2.93094
34	34	1	52	5	2	11	7	0.951718	0.956067	0.947368	5.8	5.8	6.16667	3.14286	7	5.83333	0	0	1	-0.227663	0.849118	0.513892	0.863396	0.602307	1.84912	-0.420975	-0.150882	0.0343501	0.772337	-1.22766
35	35	1	44	5	2	14	3	0.938067	0.944568	0.931567	5.2	5.2	5.66667	5.28571	6	4.33333	0	0	1	-0.71619	-1.08008	-0.0474361	0.386963	-0.222368	-0.0800786	0.0573515	-2.08008	1.48973	0.28381	-1.71619
36	36	2	42	5	2		7	0.99386	0.979866	1.00785	5.8	5.6	4.16667	2.85714	6.25	6	1	0	1	1.28055	0.849118	0.513892	0.704585	-0.428536	1.84912	2.36789	-0.150882	-0.193212	2.28055	0.280553
37	37	2	44	5	2	1	6	0.920482	0.922764	0.9182	5.8	5.6	4.83333	4.28571	6	5	1	0	1	-1.34554	0.366819	0.513892	0.704585	-0.222368	1.36682	-1.83912	-0.633181	0.851973	-0.345544	-2.34554
40	40	2	29	7	2	4	6	0.96077	0.961771	0.95977	5.6	2.8	6.33333	5.14286	6	4.83333	1	1	0	0.0963236	0.366819	0.326782	-1.51877	-1.76863	1.36682	0.131657	-0.633181	-0.0609902	1.09632	-0.903676
42	42	1	46	6	2	0	7	0.904059	0.906445	0.901674	6	6	5.83333	1.42857	7	6	0	0	1	-1.93331	0.849118	0.701001	1.02221	-0.016199	1.84912	-3.57492	-0.150882	0.291701	-0.933308	-2.93331
44	44	2	50	5	2	8	3	0.947961	0.945813	0.950108	3.4	4.2	5.66667	5.42857	5.75	6	1	0	1	-0.362124	-1.08008	-1.73142	-0.407094	0.396138	-0.0800786	0.0289984	-2.08008	0.753246	0.637876	-1.36212
46	46	2	56	3	2		2	0.961591	0.958425	0.964758	4	4	4.66667	4.57143	6.25	4.16667	1	0	0	0.125697	-1.56238	-1.17009	-0.565905	1.01464	-0.562378	-0.0706892	-2.56238	-0.322083	1.1257	-0.874303
47	47	1	45	5	2	17	7	0.936768	0.936884	0.936652	2.4	4	6	4.28571	6	6	0	0	1	-0.762711	0.849118	-2.66697	-0.565905	-0.119283	1.84912	-1.41034	-0.150882	0.115079	0.237289	-1.76271
49	49	2	35	5	2	11	3	0.99679	0.990291	1.00329	5.8	5.4	5.66667	3.14286	6.25	6	1	0	1	1.38544	-1.08008	0.513892	0.545774	-1.15013	-0.0800786	-0.110944	-2.08008	-2.88183	2.38544	0.385442
50	50	1	40	4	2	14	7	0.946473	0.958071	0.934874	3.4	4.6	5.83333	4.57143	5	4.16667	0	0	0	-0.415378	0.849118	-1.73142	-0.0894711	-0.634705	1.84912	-0.768084	-0.150882	0.062673	0.584622	-1.41538
51	51	2	24	5	2	0	1	0.949954	0.948025	0.951883	5.6	3.6	4.5	5	5.25	5.16667	1	0	1	-0.290787	-2.04468	0.326782	-0.883527	-2.28405	-1.04468	0.303778	-3.04468	0.885352	0.709213	-1.29079
52	52	1	29	7	2		5	0.998915	0.997831	1	5	4	5.83333	4.42857	5.75	6	0	1	0	1.4615	-0.11548	-0.234545	-0.565905	-1.76863	0.88452	1.29272	-1.11548	-1.63027	2.4615	0.461495
53	53	2	39	7	2	14	8	0.975532	0.980851	0.970213	5.2	3.8	5.5	4.71429	6	5	1	1	0	0.624624	1.33142	-0.0474361	-0.724716	-0.737789	2.33142	1.45626	0.331418	0.207011	1.62462	-0.375376
54	54	2	30	7	2	8	6	0.910615	0.914339	0.90689	5.4	5.4	5	5.57143	6	5.5	1	1	0	-1.6987	0.366819	0.139673	0.545774	-1.66555	1.36682	-2.32182	-0.633181	1.07559	-0.698703	-2.6987
55	55	2	47	5	2	27	5	1.01281	1.03505	0.990566	6	6	5	3.57143	5.75	5	1	0	1	1.95864	-0.11548	0.701001	1.02221	0.0868854	0.88452	1.73246	-1.11548	-2.18482	2.95864	0.958639
56	56	1	49	7	2	26	6	0.951845	0.958084	0.945607	5.8	5.6	5.33333	4.14286	5.75	3.83333	0	1	0	-0.223097	0.366819	0.513892	0.704585	0.293054	1.36682	-0.304933	-0.633181	0.141261	0.776903	-1.2231
57	57	2	45	7	2	9	7	0.990172	1.00737	0.972973	5.4	4.2	5.16667	4	6.5	5.33333	1	1	0	1.14858	0.849118	0.139673	-0.407094	-0.119283	1.84912	2.12386	-0.150882	-0.173299	2.14858	0.148577
58	58	1	36	7	2	6	6	0.939172	0.938429	0.939914	6.2	5.2	5.5	3.57143	6.75	5.66667	0	1	0	-0.676677	0.366819	0.88811	0.386963	-1.04704	1.36682	-0.924895	-0.633181	0.428459	0.323323	-1.67668
60	60	1	56	4	2	36	2	0.99153	0.995745	0.987315	6.4	6.4	6.16667	3.42857	6	6.16667	0	0	0	1.19717	-1.56238	1.07522	1.33983	1.01464	-0.562378	-0.673264	-2.56238	-3.06761	2.19717	0.197174
62	62	1	57	2	2	35	4	0.929358	0.945493	0.913223	6	5.2	6	3.57143	6	4.66667	0	0	0	-1.0279	-0.597779	0.701001	0.386963	1.11773	0.402221	-0.413441	-1.59778	1.64235	-0.0278964	-2.0279
64	64	1	35	7	2	8	7	0.96338	0.963878	0.962882	6.8	6.2	5.66667	3	6.25	4.5	0	1	0	0.189727	0.849118	1.44944	1.18102	-1.15013	1.84912	0.350828	-0.150882	-0.0286263	1.18973	-0.810273
65	65	2	41	5	2	15	5	0.994612	0.989224	1	5	4.6	5.16667	4.71429	6	5.5	1	0	1	1.30748	-0.11548	-0.234545	-0.0894711	-0.531621	0.88452	1.15649	-1.11548	-1.45847	2.30748	0.307483
66	66	2		3	2	34	4	0.927802	0.924152	0.931452	3.4	1.2	5.5	5.57143	6.25	4.83333	1	0	0	-1.08359	-0.597779	-1.73142	-2.78926	#NULL!	0.402221	-0.435843	-1.59778	1.73134	-0.0835928	-2.08359
69	69	2	42	5	1	15	6	0.961481	0.965116	0.957845	5.2	2.2	6	3.85714	6	5.83333	1	0	1	0.121751	0.366819	-0.0474361	-1.99521	-0.428536	1.36682	0.166412	-0.633181	-0.0770905	1.12175	-0.878249
70	70	2	53	3	2	25	4	0.933028	0.945701	0.920354	5.4	4.8	3.83333	5.14286	5.5	3.33333	1	0	0	-0.896559	-0.597779	0.139673	0.0693401	0.705392	0.402221	-0.360615	-1.59778	1.4325	0.103441	-1.89656
71	71	2	44	7	2	7	6	0.927521	0.930672	0.92437	5	4.8	5.16667	6.85714	4.75	4.33333	1	1	0	-1.09364	0.366819	-0.234545	0.0693401	-0.222368	1.36682	-1.4948	-0.633181	0.69247	-0.0936369	-2.09364
72	72	1	45	7	2	11	8	0.939543	0.938375	0.940711	5	4.6	4.66667	3.14286	6	5.83333	0	1	0	-0.663368	1.33142	-0.234545	-0.0894711	-0.119283	2.33142	-1.54659	0.331418	-0.219852	0.336632	-1.66337
74	74	1	43	5	2	7	7	0.918657	0.921606	0.915709	5.4	5.8	4.16667	5.42857	6	5.5	0	0	1	-1.41085	0.849118	0.139673	0.863396	-0.325452	1.84912	-2.60884	-0.150882	0.212872	-0.410854	-2.41085
75	75	2	57	5	2	4	5	1.00202	0.998012	1.00604	7	4.2	6.83333	2.14286	7	4.83333	1	0	1	1.57275	-0.11548	1.63655	-0.407094	1.11773	0.88452	1.39113	-1.11548	-1.75437	2.57275	0.572751
76	76	2	61	3	2	18	1	0.976594	0.977941	0.975248	5.2	2	6.16667	3.71429	7	5	1	0	0	0.662648	-2.04468	-0.0474361	-2.15402	1.53007	-1.04468	-0.692253	-3.04468	-2.01755	1.66265	-0.337352
78	78	1	28	7	2	3	7	0.991915	0.993952	0.989879	6.2	6	6	2.42857	6.25	5.83333	0	1	0	1.21096	0.849118	0.88811	1.02221	-1.87172	1.84912	2.23921	-0.150882	-0.182712	2.21096	0.210961
79	79	1	41	5	2	2	8	0.978418	0.980932	0.975904	6.4	5.4	6.33333	2.14286	7	4.33333	0	0	1	0.727911	1.33142	1.07522	0.545774	-0.531621	2.33142	1.69706	0.331418	0.241242	1.72791	-0.272089
80	80	2	45	4	2	27	3	0.952671	0.955975	0.949367	2.2	2.4	4.33333	6.85714	5.75	3.66667	1	0	0	-0.193546	-1.08008	-2.85407	-1.83639	-0.119283	-0.0800786	0.0154989	-2.08008	0.40259	0.806454	-1.19355
82	82	1	51	7	2	26	6	0.987584	0.988528	0.986641	5.4	4.2	5.66667	5.85714	6	3.83333	0	1	0	1.05597	0.366819	0.139673	-0.407094	0.499223	1.36682	1.44332	-0.633181	-0.668622	2.05597	0.0559727
83	83	1	42	5	2	8	1	0.960053	0.957143	0.962963	6	6	6	2	6	5	0	0	1	0.0706464	-2.04468	0.701001	1.02221	-0.428536	-1.04468	-0.0738027	-3.04468	-0.215096	1.07065	-0.929354
901	OR1	2	30	7	2	7	3	0.995398	0.995699	0.995098	5	3.8	6.16667	5.57143	5.75	6.16667	1	1	0	1.33563	-1.08008	-0.234545	-0.724716	-1.66555	-0.0800786	-0.106955	-2.08008	-2.77821	2.33563	0.335628
906	OR6	2	56	5	2	32	7	0.957798	0.951311	0.964286	5.6	5	5.33333	4.14286	5.25	4.66667	1	0	1	-0.0100442	0.849118	0.326782	0.228151	1.01464	1.84912	-0.0185729	-0.150882	0.00151549	0.989956	-1.01004
911	OR11	1	59	5	2	35	5	0.953627	0.958484	0.94877	6.4	6.4	4.16667	3	6	4.66667	0	0	1	-0.159326	-0.11548	1.07522	1.33983	1.3239	0.88452	-0.140927	-1.11548	0.177725	0.840674	-1.15933
914	or14	1	61	5	2	38	8	0.966949	0.95534	0.978558	1	6.8	7	2.85714	6.75	4.16667	0	0	1	0.317438	1.33142	-3.97673	1.65745	1.53007	2.33142	0.740081	0.331418	0.105205	1.31744	-0.682562
917	OR17	1	41	7	2	14	7	0.925303	0.932238	0.918367	6	5.8	6.16667	4.14286	6	4.33333	0	1	0	-1.17303	0.849118	0.701001	0.863396	-0.531621	1.84912	-2.16906	-0.150882	0.176988	-0.173025	-2.17303
918	OR18	1	54	7	2	19	6	0.98525	0.983158	0.987342	6.2	6.2	6.66667	4.14286	7	5.16667	0	1	0	0.972418	0.366819	0.88811	1.18102	0.808476	1.36682	1.32912	-0.633181	-0.615717	1.97242	-0.0275816
919	OR19	1	57	7	2	35	1	1.00318	1.01245	0.993902	4.4	3.6	5.66667	4.57143	6	4.33333	0	1	0	1.61395	-2.04468	-0.795873	-0.883527	1.11773	-1.04468	-1.68606	-3.04468	-4.91396	2.61395	0.613952
921	OR21	1	62	7	2	25	7	0.924428	0.925275	0.923581	5.4	5	7	3.42857	6.75	5.5	0	1	0	-1.20434	0.849118	0.139673	0.228151	1.63315	1.84912	-2.22697	-0.150882	0.181713	-0.204341	-2.20434
922	OR22	1	46	3	2	15	2	0.982326	0.986916	0.977737	5.6	6	5.16667	3.28571	6	4.5	0	0	0	0.867785	-1.56238	0.326782	1.02221	-0.016199	-0.562378	-0.488023	-2.56238	-2.22359	1.86779	-0.132215
924	OR24	1	56	5	2	39	6	0.94469	0.940552	0.948827	6	5.8	4.66667	3.85714	6	5	0	0	1	-0.479189	0.366819	0.701001	0.863396	1.01464	1.36682	-0.654964	-0.633181	0.303413	0.520811	-1.47919

## Sheet: Variables
	Variable name	Description	Values
			1	2	3	4	5	6	7	8
	Subject	Subject number
	Subject_Raw	Subject number (as created by the experimenter)
	sex		Male	Female
	age
	educ	Highest education	Primary School	Lower vocational education	Vocational education (MBO)	High school (havo, vwo)	Higher vocational education (HBO)	University bachelor	University master	PhD
	brokenfinger	Ever broke a finger	yes	no
	yearsatjob	Number of years at job
	hierarchy	Self-rated place in the hierarchy
	M_digitratio	Digit ratio, mean of two raters
	digitratio	Digit ratio, first rater
	digitratio2	Digit ratio, second rater
	voice_team	Voice on the team level
	voice_org	Voice on the organizational level
	autonomy	Need for autonomy
	BIS	BIS from BIS BAS
	competence	Need for competence
	relatedness	Need for relatedness
	sex01	Sex dummy coded
	dummy_high_educ	Education, dummy coded
	dummy_medium_educ	Education, dummy coded
	ZM_digitratio	Digit ratio, standardized
	Zhierarchy	Hierarchy, standardized
	Zvoice_team	Voice on the team level, standardized
	Zvoice_org	Voice on the organizational level, standardized
	Zage	Age, standardized
	Zhierarchy_below	terms for simple slopes
	digit_x_Zhierarchy_below	terms for simple slopes
	Zhierarchy_above	terms for simple slopes
	digit_x_Zhierarchy_above	terms for simple slopes
	ZM_digitratio_below	terms for simple slopes
	ZM_digitratio_above	terms for simple slopes
